# Supplementary material for: Bacillus thuringiensis toxins divert progenitor cells toward enteroendocrine fate by decreasing cell adhesion with intestinal stem cells in Drosophila
Source: eLife. 2023 Feb 27;12:e80179. doi: 10.7554/eLife.80179 (PMC9977296; doi:10.7554/eLife.80179)
Supplement: Figure 1—source data 1. [file elife-80179-fig1-data1.zip]

Archive with 4 entries (4 files):
- Figure 1 source data 1/Figure 1A cell death.pzfx
- Figure 1 source data 1/Figure 1B PH3.pzfx
- Figure 1 source data 1/Figure 1C ISC (Dl+, Pros-).pzfx
- Figure 1 source data 1/Figure 1D (EC counting).pzfx
