# Supplementary material for: Bacillus thuringiensis toxins divert progenitor cells toward enteroendocrine fate by decreasing cell adhesion with intestinal stem cells in Drosophila
Source: eLife. 2023 Feb 27;12:e80179. doi: 10.7554/eLife.80179 (PMC9977296; doi:10.7554/eLife.80179)
Supplement: Figure 1—figure supplement 2—source data 1. [file elife-80179-fig1-figsupp2-data1.zip]

Archive with 5 entries (5 files):
- Figure 1 - fig sup 2 source data 1/2A.xlsx
- Figure 1 - fig sup 2 source data 1/2B Ratio ISC-Total Cells.pzfx
- Figure 1 - fig sup 2 source data 1/2C Ratio EC-Total  cells-RL.pzfx
- Figure 1 - fig sup 2 source data 1/2D Ratio EB-Total cells.pzfx
- Figure 1 - fig sup 2 source data 1/2E Ratio Pros+-Total cells.pzfx
