# Supplementary material for: Bacillus thuringiensis toxins divert progenitor cells toward enteroendocrine fate by decreasing cell adhesion with intestinal stem cells in Drosophila
Source: eLife. 2023 Feb 27;12:e80179. doi: 10.7554/eLife.80179 (PMC9977296; doi:10.7554/eLife.80179)
Supplement: Figure 4—figure supplement 1—source data 1. [file elife-80179-fig4-figsupp1-data1.zip]

Archive with 1 entries (1 files):
- Figure 4 - fig sup 1 source data 1/Figure 4 fig sup 1E (cell junction intensity).xlsx
