# Supplementary material for: Bacillus thuringiensis toxins divert progenitor cells toward enteroendocrine fate by decreasing cell adhesion with intestinal stem cells in Drosophila
Source: eLife. 2023 Feb 27;12:e80179. doi: 10.7554/eLife.80179 (PMC9977296; doi:10.7554/eLife.80179)
Supplement: Figure 5—source data 1. [file elife-80179-fig5-data1.zip]

Archive with 6 entries (6 files):
- Figure 5 source data 1/Figure 5E (Pros counting esgReDDM Cad).xlsx
- Figure 5 source data 1/Figure 5F (EC coutning esgReDDM Cad).xlsx
- Figure 5 source data 1/Figure 5G.xlsx
- Figure 5 source data 1/Figure 5H.pzfx
- Figure 5 source data 1/Figure 5H'.pzfx
- Figure 5 source data 1/Figure 5H''.pzfx
