# Supplementary material for: Bacillus thuringiensis toxins divert progenitor cells toward enteroendocrine fate by decreasing cell adhesion with intestinal stem cells in Drosophila
Source: eLife. 2023 Feb 27;12:e80179. doi: 10.7554/eLife.80179 (PMC9977296; doi:10.7554/eLife.80179)
Supplement: Figure 6—source data 1. [file elife-80179-fig6-data1.zip]

Archive with 7 entries (7 files):
- Figure 6 source data 1/6A (Cry1Ac.pzfx
- Figure 6 source data 1/6B (Cry1Ab.pzfx
- Figure 6 source data 1/6C (Cry in vitro).pzfx
- Figure 6 source data 1/6D.jpg
- Figure 6 source data 1/6E (anti-Cry1A).bmp
- Figure 6 source data 1/6E actin1 chemi.Tif
- Figure 6 source data 1/Figure 6.pptx
